# Supplementary material for: Role of gut microbiota metabolites against vein graft restenosis: insights from network pharmacology, molecular docking and molecular dynamic simulation
Source: BMC Med Genomics. 2025 Dec 8;19:17. doi: 10.1186/s12920-025-02290-6 (PMC12821893; doi:10.1186/s12920-025-02290-6)
Supplement: Supplementary file 1 — Supplementary Material 1: Additional fle 1: Table S1: Associations between gut microbiota and metabolites [file 12920_2025_2290_MOESM1_ESM.xlsx]

## Sheet: Gut Microbe-Microbial metabolit
Host Species	Gut Microbe (ID)	Rank	Metabolite (ID)		Evidence
human	Adlercreutzia equolifaciens(446660)	species	3,4-Dihydroxy-trans-stilbene(10176710)		causally
human	Agathobacter(1766253)	genus	Arachidonic Acid(444899, CHEBI:15843)		correlatively
human	Akkermansia(239934)	genus	Amylotriose(439586, CHEBI:140999)		correlatively
human	Bacillota bacterium(1879010)	species	Ethyl phenyllactate, (-)-(9877619)		causally
human	Bacillus sp. 46(1266601)	species	Quercetin(5280343, CHEBI:16243)		causally
human	Bacillus sp. 52	species	Leucocyanidin(71629, CHEBI:15758)		causally
human	Bacteroides(816)	genus	5-Methoxyindole-3-acetic acid(18986, CHEBI:28281)		correlatively
human	Bacteroides(816)	genus	Arachidonic Acid(444899, CHEBI:15843)		correlatively
human	Bacteroides(816)	genus	Coumarin(323, CHEBI:28794)		correlatively
human	Bacteroides(816)	genus	Melezitose(92817, CHEBI:6731)		correlatively
human	Bacteroides(816)	genus	Isoallolithocholic acid(94228, CHEBI:166734)
human	Bacteroides caccae(47678)	species	Ethyl phenyllactate, (-)-(9877619)		causally
human	Bacteroides ovatus(28116)	species	Quercetin(5280343, CHEBI:16243)		causally
human	Bacteroides sp. 42	species	Leucocyanidin(71629, CHEBI:15758)		causally
human	Bacteroides sp. 45	species	Leucocyanidin(71629, CHEBI:15758)		causally
human	Bacteroides sp. 45	species	Quercetin(5280343, CHEBI:16243)		causally
human	Bacteroides uniformis(820)	species	Quercetin(5280343, CHEBI:16243)		causally
human	Bifidobacterium(1678)	genus	Caffeic Acid(689043, CHEBI:16433)		causally
human	Bifidobacterium(1678)	genus	n,n,n-Trimethyllysine(159660, CHEBI:176482)		correlatively
human	Bifidobacterium(1678)	genus	Phenylacetic Acid(999, CHEBI:30745)		correlatively
human	Bifidobacterium(1678)	genus	Allocholic acid(160636, CHEBI:81308)
human	Bifidobacterium adolescentis(1680)	species	Genistein(5280961, CHEBI:28088)		causally
human	Bifidobacterium animalis(28025)	species	Caffeic Acid(689043, CHEBI:16433)		causally
human	Bifidobacterium breve(1685)	species	Genistein(5280961, CHEBI:28088)		causally
human	Bifidobacterium catenulatum(1686)	species	Genistein(5280961, CHEBI:28088)		causally
human	Bifidobacterium catenulatum subsp. kashiwanohense(630129)	subspecies	Lacto-N-tetraose(440993, CHEBI:30248)		causally
human	Bifidobacterium dentium(1689)	species	Quercetin(5280343, CHEBI:16243)		causally
human	Bifidobacterium pseudocatenulatum(28026)	species	Genistein(5280961, CHEBI:28088)		causally
human	Blautia sp. MRG-PMF1	species	Apigenin(5280443, CHEBI:18388)		causally
human	Blautia sp. MRG-PMF1	species	Chrysin(5281607, CHEBI:75095)		causally
human	Candidatus Saccharimonas(1331051)	genus	Gondoic Acid(5282768, CHEBI:32425)		correlatively
human	Candidatus Saccharimonas(1331051)	genus	Linoleic Acid(5280450, CHEBI:17351)		correlatively
human	Candidatus Saccharimonas(1331051)	genus	Myristic Acid(11005, CHEBI:28875)		correlatively
human	Candidatus Saccharimonas(1331051)	genus	Oleic Acid(445639, CHEBI:16196)		correlatively
human	Candidatus Saccharimonas(1331051)	genus	Palmitic Acid(985, CHEBI:15756)		correlatively
human	Candidatus Saccharimonas(1331051)	genus	Palmitoleic Acid(445638, CHEBI:28716)		correlatively
human	Catenibacillus scindens(673271)	species	3-(4-Hydroxyphenyl)propionic acid(10394, CHEBI:32980)		causally
human	Clostridium(1485)	genus	Amylotriose(439586, CHEBI:140999)		correlatively
human	Clostridium sp.(1506)	species	Ethyl phenyllactate, (-)-(9877619)		causally
human	Clostridium sporogenes(1509)	species	2-Hydroxy-3-(4-hydroxyphenyl)propanoic acid(9378, CHEBI:17385)		causally
human	Clostridium sporogenes(1509)	species	3-(4-Hydroxyphenyl)propionic acid(10394, CHEBI:32980)		causally
human	Dialister(39948)	genus	Arachidonic Acid(444899, CHEBI:15843)		correlatively
human	Dialister(39948)	genus	N-Acetyl-L-aspartic acid(65065, CHEBI:21547)		correlatively
human	Eggerthella sp. SDG-2(426610)	species	1,3-Diphenylpropan-2-ol(138478)		causally
human	Enterococcus casseliflavus(37734)	species	Quercetin(5280343, CHEBI:16243)		causally
human	Enterococcus faecalis(1351)	species	Citrulline(9750, CHEBI:16349)		causally
human	Enterococcus faecalis(1351)	species	Levodopa(6047, CHEBI:15765)		causally
human	Enterococcus sp. 45(1343173)	species	Luteolin(5280445, CHEBI:15864)		causally;causally
human	Enterococcus sp. 45(1343173)	species	Quercetin(5280343, CHEBI:16243)		causally
human	Escherichia coli(562)	species	Caffeic Acid(689043, CHEBI:16433)		causally
human	Escherichia coli(562)	species	Ethyl phenyllactate, (-)-(9877619)		causally
human	Escherichia coli(562)	species	Genistein(5280961, CHEBI:28088)		causally
human	Escherichia sp. 33(1343178)	species	Quercetin(5280343, CHEBI:16243)		causally
human	Escherichia sp. 4(1343180)	species	Acacetin(5280442, CHEBI:15335)		causally
human	Eubacterium limosum(1736)	species	Genistein(5280961, CHEBI:28088)		causally
human	Eubacterium ramulus(39490)	species	2-(4-Hydroxyphenyl)propionic acid, (2S)-(6971268)		causally
human	Eubacterium ramulus(39490)	species	3-(4-Hydroxyphenyl)propionic acid(10394, CHEBI:32980)		causally;causally;causally
human	Eubacterium ramulus(39490)	species	4-Hydroxyphenylacetic acid(127, CHEBI:18101)		causally
human	Eubacterium ramulus(39490)	species	5,7-Dihydroxy-2-(4-hydroxyphenyl)chroman-4-one(932, CHEBI:50202)		causally
human	Eubacterium ramulus(39490)	species	Naringenin chalcone(5280960, CHEBI:15413)		causally;causally
human	Faecalibacterium prausnitzii(853)	species	Palmitic Acid(985, CHEBI:15756)		causally
human	Faecalibacterium prausnitzii(853)	species	Bile acid(439520, CHEBI:22868)
human	Flavonifractor plautii(292800)	species	3-(4-Hydroxyphenyl)propionic acid(10394, CHEBI:32980)		causally
human	Lacticaseibacillus paracasei(1597)	species	10-keto-12Z-octadecenoic acid(24970825, CHEBI:192539)		causally
human	Lactiplantibacillus plantarum(1590)	species	10-Oxo-11-octadecenoic acid(10308378)		causally
human	Lactiplantibacillus plantarum(1590)	species	5-(3,4-Dihydroxyphenyl)-4-hydroxypentanoic acid(52920332, CHEBI:137478)		causally
human	Lactobacillus gasseri(1596)	species	Caffeic Acid(689043, CHEBI:16433)		causally
human	Parabacteroides(375288)	genus	5-Methoxyindole-3-acetic acid(18986, CHEBI:28281)		correlatively
human	Parabacteroides(375288)	genus	Amylotriose(439586, CHEBI:140999)		correlatively
human	Parabacteroides(375288)	genus	Coumarin(323, CHEBI:28794)		correlatively
human	Parabacteroides(375288)	genus	Gondoic Acid(5282768, CHEBI:32425)		correlatively
human	Parabacteroides(375288)	genus	Linoleic Acid(5280450, CHEBI:17351)		correlatively
human	Parabacteroides(375288)	genus	Melezitose(92817, CHEBI:6731)		correlatively
human	Parabacteroides(375288)	genus	Myristic Acid(11005, CHEBI:28875)		correlatively
human	Parabacteroides(375288)	genus	Oleic Acid(445639, CHEBI:16196)		correlatively
human	Parabacteroides(375288)	genus	Palmitic Acid(985, CHEBI:15756)		correlatively
human	Parabacteroides(375288)	genus	Palmitoleic Acid(445638, CHEBI:28716)		correlatively
human	Parabacteroides(375288)	genus	Isoallolithocholic acid(94228, CHEBI:166734)
human	Parvimonas micra(33033)	species	Linoleic Acid(5280450, CHEBI:17351)		correlatively
human	Peptostreptococcus anaerobius(1261)	species	Myristic Acid(11005, CHEBI:28875)		correlatively
human	Saccharomyces(4930)	genus	Capric Acid(2969, CHEBI:30813)		correlatively
human	Slackia equolifaciens(498718)	species	3,4-Dihydroxy-trans-stilbene(10176710)		causally
human	Subdoligranulum sp.(2053618)	species	Ethyl phenyllactate, (-)-(9877619)		causally
human	Sutterella(40544)	genus	Amylotriose(439586, CHEBI:140999)		correlatively
human	Veillonella sp. 32	species	Leucocyanidin(71629, CHEBI:15758)		causally
human	Alistipes(239759)	genus	Isoallolithocholic acid(94228, CHEBI:166734)
human	Anaerobutyricum hallii(39488)	species	Lithocholic acid(9903, CHEBI:16325)
human	Bilophila wadsworthia(35833)	species	Deoxycholic Acid(222528, CHEBI:28834)
human	Butyricimonas(574697)	genus	Isoallolithocholic acid(94228, CHEBI:166734)
human	Clostridioides difficile(1496)	species	Deoxycholic Acid(222528, CHEBI:28834)
human	Eubacterium coprostanoligenes(290054)	species	Lithocholic acid(9903, CHEBI:16325)
human	Lachnospira eligens(39485)	species	Lithocholic acid(9903, CHEBI:16325)
human	Odoribacter(283168)	genus	Isoallolithocholic acid(94228, CHEBI:166734)
human	Parabacteroides distasonis(823)	species	Bile acid(439520, CHEBI:22868)
human	Ruminococcus(1263)	genus	Deoxycholic Acid(222528, CHEBI:28834)
human	Ruminococcus(1263)	genus	Ursodiol(31401, CHEBI:9907)
human	Wickerhamiella(45787)	genus	Chenodiol(10133, CHEBI:16755)
human	Wickerhamiella(45787)	genus	Glycochenodeoxycholic acid(12544, CHEBI:36274)
human	Wickerhamiella(45787)	genus	Glycoursodeoxycholic acid(12310288, CHEBI:89929)
human	[Clostridium] scindens(29347)	species	Deoxycholic Acid(222528, CHEBI:28834)
human	[Clostridium] scindens(29347)	species	Lithocholic acid(9903, CHEBI:16325)
