# Supplementary material for: Role of gut microbiota metabolites against vein graft restenosis: insights from network pharmacology, molecular docking and molecular dynamic simulation
Source: BMC Med Genomics. 2025 Dec 8;19:17. doi: 10.1186/s12920-025-02290-6 (PMC12821893; doi:10.1186/s12920-025-02290-6)
Supplement: Supplementary file 2 — Supplementary Material 2: Additional fle 2: Table S2: Inventory of metabolites and gut microbiota from reverse screening [file 12920_2025_2290_MOESM2_ESM.xlsx]

## Sheet: Gut Microbe-Microbial metabolit
Host Species	Gut Microbe (ID)	Rank	Metabolite (ID)	Evidence	Evidence Number
human	Acidaminobacter(65402)	genus	Glutamic Acid(33032, CHEBI:16015)	correlatively	1
human	Acidaminobacter(65402)	genus	Threonine(6288, CHEBI:16857)	correlatively	1
human	Acidipropionibacterium acidipropionici(1748)	species	Propionate(104745, CHEBI:17272)	causally	1
human	Acidipropionibacterium acidipropionici(1748)	species	Succinate(160419, CHEBI:30031)	causally	1
human	Acinetobacter(469)	genus	4-Pyridoxic acid(6723, CHEBI:17405)	causally	1
human	Acinetobacter baumannii(470)	species	Trimethylamine(1146, CHEBI:18139)	causally	1
human	Actinomycetota(201174)	phylum	3-Phenylpropionic acid(107, CHEBI:28631)	correlatively	1
human	Actinomycetota(201174)	phylum	Trimethylamine(1146, CHEBI:18139)	causally	1
human	Adlercreutzia equolifaciens(446660)	species	(2R)-1-(3,4-dihydroxyphenyl)-3-(2,4,6-trihydroxyphenyl)-propan-2-ol	causally;causally	2
human	Adlercreutzia equolifaciens(446660)	species	(2S)-1-(3,4-dihydroxyphenyl)-3-(2,4,6-trihydroxyphenyl) propan-2-ol	causally	1
human	Adlercreutzia equolifaciens(446660)	species	(2S)-1-(3-hydroxyphenyl)-3-(2,4,6-trihydroxyphenyl)propan-2-ol	causally	1
human	Adlercreutzia equolifaciens(446660)	species	3,4-Dihydroxy-trans-stilbene(10176710)	causally	1
human	Adlercreutzia equolifaciens(446660)	species	Dihydroresveratrol(185914, CHEBI:4582)	causally	1
human	Adlercreutzia equolifaciens(446660)	species	Equol(91469, CHEBI:34741)	causally;causally	2
human	Adlercreutzia equolifaciens(446660)	species	Lunularin(181511, CHEBI:6568)	causally	1
human	Adlercreutzia equolifaciens subsp. celatus(394340)	species	(2R)-1-(3,4-dihydroxyphenyl)-3-(2,4,6-trihydroxyphenyl)-propan-2-ol	causally	1
human	Adlercreutzia equolifaciens subsp. celatus(394340)	species	(2S)-1-(3-hydroxyphenyl)-3-(2,4,6-trihydroxyphenyl)propan-2-ol	causally	1
human	Agathobacter(1766253)	genus	5-(3,4-Dihydroxyphenyl)pentanoic acid(49831816, CHEBI:137503)	correlatively	1
human	Agathobacter(1766253)	genus	5-(3-hydroxyphenyl)pentanoic Acid(10559720, CHEBI:137517)	correlatively	1
human	Agathobacter(1766253)	genus	Arachidonic Acid(444899, CHEBI:15843)	correlatively	1
human	Agathobacter rectalis(39491)	species	Acetate(175, CHEBI:30089)	correlatively	1
human	Agathobacter rectalis(39491)	species	Butyrate(104775, CHEBI:17968)	causally;causally	2
human	Akkermansia(239934)	genus	5-(3-hydroxyphenyl)pentanoic Acid(10559720, CHEBI:137517)	correlatively	1
human	Akkermansia(239934)	genus	Amylotriose(439586, CHEBI:140999)	correlatively	1
human	Akkermansia(239934)	genus	Creatine(586, CHEBI:16919)	correlatively	1
human	Akkermansia(239934)	genus	Glycocholic acid(10140, CHEBI:17687)	causally	1
human	Akkermansia muciniphila(239935)	species	Acetate(175, CHEBI:30089)	causally	1
human	Akkermansia muciniphila(239935)	species	Propionate(104745, CHEBI:17272)	causally	1
human	Alistipes(239759)	genus	5-(3,4-Dihydroxyphenyl)pentanoic acid(49831816, CHEBI:137503)	correlatively	1
human	Alistipes(239759)	genus	5-(3-hydroxyphenyl)pentanoic Acid(10559720, CHEBI:137517)	correlatively	1
human	Alistipes(239759)	genus	Isoallolithocholic acid(94228, CHEBI:166734)	causally	1
human	Alistipes indistinctus(626932)	species	(10-[(Acetyloxy)methyl]-9-anthryl)methyl acetate(613145)	causally	1
human	Alistipes indistinctus(626932)	species	Isovaleric acid(10430, CHEBI:28484)	causally	1
human	Alistipes indistinctus(626932)	species	Succinate(160419, CHEBI:30031)	causally	1
human	Alistipes shahii(328814)	species	Trimethylamine oxide(1145, CHEBI:15724)	correlatively	1
human	Allisonella(209879)	genus	procollagen type 1 n-terminal propeptide	causally	1
human	Allisonella(209879)	genus	type I collagen cross-linked c-telopeptide	causally	1
human	Amedibacillus dolichus(31971)	species	3-Indolepropionic acid(3744, CHEBI:43580)	causally	1
human	Anaerobutyricum hallii(39488)	species	7-Hydroxy-5-methyl-3-phenyl-6,7,8,9-tetrahydropyrido[3',2':4,5]imidazo[1,2-a]pyrimidin-5-ium chloride(129849310)	causally	1
human	Anaerobutyricum hallii(39488)	species	Butyrate(104775, CHEBI:17968)	causally	1
human	Anaerobutyricum hallii(39488)	species	Lithocholic acid(9903, CHEBI:16325)	correlatively	1
human	Anaerobutyricum hallii(39488)	species	Trimethylamine oxide(1145, CHEBI:15724)	correlatively	1
human	Anaerostipes hadrus(649756)	species	Acetate(175, CHEBI:30089)	correlatively	1
human	Anaerostipes hadrus(649756)	species	Butyrate(104775, CHEBI:17968)	causally	1
human	Anaerotignum(2039240)	genus	5-(3,4-Dihydroxyphenyl)pentanoic acid(49831816, CHEBI:137503)	correlatively	1
human	Anaerotignum(2039240)	genus	5-(3-hydroxyphenyl)pentanoic Acid(10559720, CHEBI:137517)	correlatively	1
human	Bacillota(1239)	phylum	3-Phenylpropionic acid(107, CHEBI:28631)	correlatively	1
human	Bacillota(1239)	phylum	Benzoate(242, CHEBI:16150)	correlatively	1
human	Bacillota bacterium(1879010)	species	(R)-3-(4-Hydroxyphenyl)lactate(9548632, CHEBI:10980)	causally	1
human	Bacillota bacterium(1879010)	species	Ethyl phenyllactate, (-)-(9877619)	causally	1
human	Bacillus sp. 46(1266601)	species	11-Methoxycurvularin(10381440)	causally	1
human	Bacillus sp. 46(1266601)	species	Isoquercetin(5280804, CHEBI:68352)	causally	1
human	Bacillus sp. 46(1266601)	species	Platycodin D(162859, CHEBI:70436)	causally	1
human	Bacillus sp. 46(1266601)	species	Quercetin(5280343, CHEBI:16243)	causally	1
human	Bacillus sp. 46(1266601)	species	Quercimeritrin(5282160, CHEBI:28529)	causally	1
human	Bacillus sp. 46(1266601)	species	Quercitrin(5280459, CHEBI:17558)	causally	1
human	Bacillus sp. 52	species	Isoquercetin(5280804, CHEBI:68352)	causally	1
human	Bacillus sp. 52	species	Leucocyanidin(71629, CHEBI:15758)	causally	1
human	Bacteria Latreille et al. 1825(629395)	genus	Acetate(175, CHEBI:30089)	causally	1
human	Bacteria Latreille et al. 1825(629395)	genus	Ethanol(702, CHEBI:16236)	causally	1
human	Bacteria Latreille et al. 1825(629395)	genus	Lactate(91435, CHEBI:24996)	causally	1
human	bacterium MRG-IFC-1(1449386)	strain	Daidzein(5281708, CHEBI:28197)	causally	1
human	bacterium MRG-IFC-2(1449387)	strain	Daidzein(5281708, CHEBI:28197)	causally	1
human	bacterium MRG-PMF-1(1477104)	strain	Baohuoside I(5488822, CHEBI:82619)	causally	1
human	bacterium MRG-PMF-1(1477104)	strain	Icaritin(5318980, CHEBI:201674)	causally	1
human	Bacteroides(816)	genus	2'-Deoxyguanosine(135398592, CHEBI:17172)	correlatively	1
human	Bacteroides(816)	genus	2'-Deoxyinosine(135398593, CHEBI:28997)	correlatively	1
human	Bacteroides(816)	genus	2-Methylbutyrate(22253297, CHEBI:48946)	causally	1
human	Bacteroides(816)	genus	3-Hydroxy-2-methylbutanoic acid(160471, CHEBI:37051)	correlatively	1
human	Bacteroides(816)	genus	5-(3-hydroxyphenyl)pentanoic Acid(10559720, CHEBI:137517)	correlatively	1
human	Bacteroides(816)	genus	5-Methoxyindole-3-acetic acid(18986, CHEBI:28281)	correlatively	1
human	Bacteroides(816)	genus	Acetate(175, CHEBI:30089)	correlatively	1
human	Bacteroides(816)	genus	Arachidonic Acid(444899, CHEBI:15843)	correlatively	1
human	Bacteroides(816)	genus	Coumarin(323, CHEBI:28794)	correlatively	1
human	Bacteroides(816)	genus	DL-Aspartic acid(424, CHEBI:22660)	correlatively	1
human	Bacteroides(816)	genus	Hexanoate(4398339, CHEBI:17120)	causally	1
human	Bacteroides(816)	genus	Indole-3-lactic acid(92904, CHEBI:24813)	correlatively	1
human	Bacteroides(816)	genus	Isoallolithocholic acid(94228, CHEBI:166734)	causally	1
human	Bacteroides(816)	genus	Isobutyric acid(6590, CHEBI:16135)	causally	1
human	Bacteroides(816)	genus	Isovalerate(3587356, CHEBI:48942)	causally	1
human	Bacteroides(816)	genus	l-Isoleucine(6306, CHEBI:17191)	causally	1
human	Bacteroides(816)	genus	Melezitose(92817, CHEBI:6731)	correlatively	1
human	Bacteroides(816)	genus	Methionine(6137, CHEBI:16643)	correlatively	1
human	Bacteroides(816)	genus	Oxalacetic acid(970, CHEBI:30744)	causally	1
human	Bacteroides(816)	genus	Palmitoylethanolamide(4671, CHEBI:71464)	correlatively	1
human	Bacteroides(816)	genus	Pantothenic Acid(6613, CHEBI:46905)	correlatively	1
human	Bacteroides(816)	genus	Propionate(104745, CHEBI:17272)	causally;correlatively	2
human	Bacteroides(816)	genus	Succinate(160419, CHEBI:30031)	causally	1
human	Bacteroides(816)	genus	Thymine(1135, CHEBI:17821)	correlatively	1
human	Bacteroides(816)	genus	Xanthine(1188, CHEBI:17712)	correlatively	1
human	Bacteroides caccae(47678)	species	(R)-3-(4-Hydroxyphenyl)lactate(9548632, CHEBI:10980)	causally	1
human	Bacteroides caccae(47678)	species	4-Pyridoxic acid(6723, CHEBI:17405)	causally	1
human	Bacteroides caccae(47678)	species	DL-Tartaric acid(875, CHEBI:15674)	correlatively	1
human	Bacteroides caccae(47678)	species	Ethyl phenyllactate, (-)-(9877619)	causally	1
human	Bacteroides fragilis(817)	species	Equol(91469, CHEBI:34741)	causally	1
human	Bacteroides fragilis(817)	species	Genipin(442424, CHEBI:5298)	causally	1
human	Bacteroides fragilis(817)	species	Secoisolariciresinol(65373, CHEBI:65004)	causally	1
human	Bacteroides ovatus(28116)	species	Equol(91469, CHEBI:34741)	causally;causally	2
human	Bacteroides ovatus(28116)	species	Quercetin(5280343, CHEBI:16243)	causally	1
human	Bacteroides ovatus(28116)	species	Secoisolariciresinol(65373, CHEBI:65004)	causally	1
human	Bacteroides sp. 22	species	Isoquercetin(5280804, CHEBI:68352)	causally	1
human	Bacteroides sp. 42	species	Leucocyanidin(71629, CHEBI:15758)	causally	1
human	Bacteroides sp. 45	species	3,4-Dihydroxybenzoic acid(72, CHEBI:36062)	causally	1
human	Bacteroides sp. 45	species	Hydroxyquercitrin(129887767)	causally	1
human	Bacteroides sp. 45	species	Isoquercetin(5280804, CHEBI:68352)	causally	1
human	Bacteroides sp. 45	species	Leucocyanidin(71629, CHEBI:15758)	causally	1
human	Bacteroides sp. 45	species	Quercetin(5280343, CHEBI:16243)	causally	1
human	Bacteroides sp. MANG(298389)	species	Aglycone(139597845, CHEBI:166892)	causally	1
human	Bacteroides sp. MANG(298389)	species	Norathyriol(5281656, CHEBI:7622)	causally	1
human	Bacteroides stercoris(46506)	species	20(R)-Ginsenoside Rh2(54580480)	causally	1
human	Bacteroides stercoris(46506)	species	Equol(91469, CHEBI:34741)	causally	1
human	Bacteroides stercoris(46506)	species	Ginsenoside Rh2(119307, CHEBI:77147)	causally	1
human	Bacteroides stercoris(46506)	species	Protopanaxadiol(9920281, CHEBI:76237)	causally	1
human	Bacteroides stercoris HJ-15	species	(20S)-Protopanaxadiol(11213350, CHEBI:75950)	causally	1
human	Bacteroides thetaiotaomicron(818)	species	Acetate(175, CHEBI:30089)	causally	1
human	Bacteroides thetaiotaomicron(818)	species	Asparagine(6267, CHEBI:17196)	causally	1
human	Bacteroides thetaiotaomicron(818)	species	Cysteine(5862, CHEBI:17561)	causally	1
human	Bacteroides thetaiotaomicron(818)	species	Cystine(67678, CHEBI:16283)	causally	1
human	Bacteroides thetaiotaomicron(818)	species	DL-Alanine(602, CHEBI:16449)	causally	1
human	Bacteroides thetaiotaomicron(818)	species	Equol(91469, CHEBI:34741)	causally	1
human	Bacteroides thetaiotaomicron(818)	species	Formate(283, CHEBI:15740)	causally	1
human	Bacteroides thetaiotaomicron(818)	species	Glutathione(124886, CHEBI:16856)	causally	1
human	Bacteroides thetaiotaomicron(818)	species	Histidine(6274, CHEBI:15971)	causally	1
human	Bacteroides thetaiotaomicron(818)	species	Lactate(91435, CHEBI:24996)	causally	1
human	Bacteroides thetaiotaomicron(818)	species	Propionate(104745, CHEBI:17272)	causally	1
human	Bacteroides thetaiotaomicron(818)	species	Succinate(160419, CHEBI:30031)	causally	1
human	Bacteroides uniformis(820)	species	Equol(91469, CHEBI:34741)	causally	1
human	Bacteroides uniformis(820)	species	Quercetin(5280343, CHEBI:16243)	causally	1
human	Barnesiella intestinihominis(487174)	species	Acetate(175, CHEBI:30089)	causally	1
human	Barnesiella intestinihominis(487174)	species	Succinate(160419, CHEBI:30031)	causally	1
human	Bifidobacteriaceae(31953)	family	3,4-Dihydroxybenzoic acid(72, CHEBI:36062)	causally	1
human	Bifidobacteriaceae(31953)	family	4-Hydroxybenzoic acid(135, CHEBI:30763)	causally	1
human	Bifidobacterium(1678)	genus	(R)-(+)-Lactamide(1530236, CHEBI:182630)	correlatively	1
human	Bifidobacterium(1678)	genus	1-O-Caffeoylglycerol(5315606)	causally	1
human	Bifidobacterium(1678)	genus	2'-Deoxyinosine(135398593, CHEBI:28997)	correlatively	1
human	Bifidobacterium(1678)	genus	3-(1H-indol-3-yl)propanoate(3292996, CHEBI:82916)	correlatively	1
human	Bifidobacterium(1678)	genus	3-(3-Hydroxyphenyl)propanoic acid(91, CHEBI:1427)	causally	1
human	Bifidobacterium(1678)	genus	3-Hydroxyphenethyl alcohol(83404)	causally	1
human	Bifidobacterium(1678)	genus	6-[(4R,5S)-5-methyl-2-oxoimidazolidin-4-yl]hexanoic acid(445027, CHEBI:42280)	correlatively	1
human	Bifidobacterium(1678)	genus	7-Aminoheptanoic acid(13580, CHEBI:181436)	correlatively	1
human	Bifidobacterium(1678)	genus	Acetate(175, CHEBI:30089)	causally	1
human	Bifidobacterium(1678)	genus	Allocholic acid(160636, CHEBI:81308)	correlatively	1
human	Bifidobacterium(1678)	genus	Caffeic Acid(689043, CHEBI:16433)	causally	1
human	Bifidobacterium(1678)	genus	D-Methionine(84815, CHEBI:16867)	correlatively	1
human	Bifidobacterium(1678)	genus	Dehydroxychlorogenic acid	causally	1
human	Bifidobacterium(1678)	genus	Dihydrocaffeic acid(348154, CHEBI:48400)	causally	1
human	Bifidobacterium(1678)	genus	Dihydrocaffeoyl-glycerol	causally	1
human	Bifidobacterium(1678)	genus	Dihydrochlorogenic acid	causally	1
human	Bifidobacterium(1678)	genus	DL-Norvaline(824, CHEBI:19475)	correlatively	1
human	Bifidobacterium(1678)	genus	Folic Acid(135398658, CHEBI:27470)	causally	1
human	Bifidobacterium(1678)	genus	Formate(283, CHEBI:15740)	causally	1
human	Bifidobacterium(1678)	genus	Lactate(91435, CHEBI:24996)	causally;causally	2
human	Bifidobacterium(1678)	genus	Leucylproline(80817, CHEBI:73580)	correlatively	1
human	Bifidobacterium(1678)	genus	Methionine(6137, CHEBI:16643)	correlatively	1
human	Bifidobacterium(1678)	genus	n,n,n-Trimethyllysine(159660, CHEBI:176482)	correlatively	1
human	Bifidobacterium(1678)	genus	N-acetylornithine(439232, CHEBI:16543)	correlatively	1
human	Bifidobacterium(1678)	genus	N-acetylputrescine(122356, CHEBI:17768)	correlatively	1
human	Bifidobacterium(1678)	genus	Phenylacetic Acid(999, CHEBI:30745)	causally	1
human	Bifidobacterium(1678)	genus	Propylene Glycol(1030, CHEBI:16997)	causally	1
human	Bifidobacterium(1678)	genus	Trimethylamine oxide(1145, CHEBI:15724)	correlatively	1
human	Bifidobacterium adolescentis(1680)	species	Acetate(175, CHEBI:30089)	correlatively	1
human	Bifidobacterium adolescentis(1680)	species	Butyrate(104775, CHEBI:17968)	correlatively	1
human	Bifidobacterium adolescentis(1680)	species	Daidzein(5281708, CHEBI:28197)	causally;causally	2
human	Bifidobacterium adolescentis(1680)	species	Genistein(5280961, CHEBI:28088)	causally	1
human	Bifidobacterium adolescentis(1680)	species	Glycitein(5317750, CHEBI:34778)	causally	1
human	Bifidobacterium adolescentis(1680)	species	Kaempferol(5280863, CHEBI:28499)	causally	1
human	Bifidobacterium animalis(28025)	species	Caffeic Acid(689043, CHEBI:16433)	causally	1
human	Bifidobacterium animalis(28025)	species	Quinic acid(6508, CHEBI:17521)	causally	1
human	Bifidobacterium animalis subsp. lactis(302911)	species	Daidzein(5281708, CHEBI:28197)	causally	1
human	Bifidobacterium bifidum(1681)	species	Daidzein(5281708, CHEBI:28197)	causally	1
human	Bifidobacterium bifidum(1681)	species	Equol(91469, CHEBI:34741)	causally	1
human	Bifidobacterium breve(1685)	species	Daidzein(5281708, CHEBI:28197)	causally;causally	2
human	Bifidobacterium breve(1685)	species	Genistein(5280961, CHEBI:28088)	causally	1
human	Bifidobacterium breve(1685)	species	Glycitein(5317750, CHEBI:34778)	causally	1
human	Bifidobacterium breve(1685)	species	Kaempferol(5280863, CHEBI:28499)	causally	1
human	Bifidobacterium catenulatum(1686)	species	Daidzein(5281708, CHEBI:28197)	causally	1
human	Bifidobacterium catenulatum(1686)	species	Genistein(5280961, CHEBI:28088)	causally	1
human	Bifidobacterium catenulatum(1686)	species	Glycitein(5317750, CHEBI:34778)	causally	1
human	Bifidobacterium catenulatum(1686)	species	Kaempferol(5280863, CHEBI:28499)	causally	1
human	Bifidobacterium catenulatum subsp. kashiwanohense(630129)	subspecies	beta-D-Gal-(1->4)-beta-D-GlcNAc-(1->3)-beta-D-Gal-(1->4)-D-Glc(9831622, CHEBI:60239)	causally	1
human	Bifidobacterium catenulatum subsp. kashiwanohense(630129)	subspecies	Lacto-N-tetraose(440993, CHEBI:30248)	causally	1
human	Bifidobacterium dentium(1689)	species	Ponciretin(25201019)	causally	1
human	Bifidobacterium dentium(1689)	species	Quercetin(5280343, CHEBI:16243)	causally	1
human	Bifidobacterium longum(216816)	species	Acetate(175, CHEBI:30089)	causally	1
human	Bifidobacterium longum(216816)	species	Arctigenin(64981, CHEBI:79)	causally	1
human	Bifidobacterium longum(216816)	species	Butyrate(104775, CHEBI:17968)	correlatively	1
human	Bifidobacterium longum(216816)	species	Daidzein(5281708, CHEBI:28197)	causally	1
human	Bifidobacterium longum(216816)	species	Dihydrocaffeic acid(348154, CHEBI:48400)	correlatively	1
human	Bifidobacterium longum(216816)	species	Genipin(442424, CHEBI:5298)	causally	1
human	Bifidobacterium longum(216816)	species	Ginsenoside Rd(11679800, CHEBI:67988)	causally	1
human	Bifidobacterium longum(216816)	species	Hydroquinone(785, CHEBI:17594)	causally	1
human	Bifidobacterium longum(216816)	species	Lactate(91435, CHEBI:24996)	causally;causally	2
human	Bifidobacterium longum(216816)	species	Loganetin(10466307, CHEBI:195298)	causally	1
human	Bifidobacterium longum subsp. infantis(1682)	subspecies	Daidzein(5281708, CHEBI:28197)	causally;causally	2
human	Bifidobacterium longum subsp. infantis(1682)	subspecies	Genistein(5280961, CHEBI:28088)	causally	1
human	Bifidobacterium longum subsp. infantis(1682)	subspecies	Glycitein(5317750, CHEBI:34778)	causally	1
human	Bifidobacterium longum subsp. infantis(1682)	subspecies	Kaempferol(5280863, CHEBI:28499)	causally	1
human	Bifidobacterium pseudocatenulatum(28026)	species	Aglycone(139597845, CHEBI:166892)	causally	1
human	Bifidobacterium pseudocatenulatum(28026)	species	Daidzein(5281708, CHEBI:28197)	causally;causally	2
human	Bifidobacterium pseudocatenulatum(28026)	species	Genistein(5280961, CHEBI:28088)	causally	1
human	Bifidobacterium pseudocatenulatum(28026)	species	Glycitein(5317750, CHEBI:34778)	causally	1
human	Bifidobacterium pseudocatenulatum(28026)	species	Kaempferol(5280863, CHEBI:28499)	causally	1
human	Bilophila(35832)	genus	5-(3,4-Dihydroxyphenyl)pentanoic acid(49831816, CHEBI:137503)	correlatively	1
human	Bilophila(35832)	genus	5-(3-hydroxyphenyl)pentanoic Acid(10559720, CHEBI:137517)	correlatively	1
human	Bilophila(35832)	genus	Caproic Acid(8892, CHEBI:30776)	correlatively	1
human	Bilophila(35832)	genus	Propionate(104745, CHEBI:17272)	correlatively	1
human	Bilophila wadsworthia(35833)	species	Deoxycholic Acid(222528, CHEBI:28834)	correlatively	1
human	Bilophila wadsworthia(35833)	species	Hydrogen Sulfide(402, CHEBI:16136)	causally	1
human	Bilophila wadsworthia(35833)	species	Taurocholic acid(6675, CHEBI:28865)	correlatively	1
human	Blautia(572511)	genus	5-(3,4-Dihydroxyphenyl)pentanoic acid(49831816, CHEBI:137503)	correlatively	1
human	Blautia(572511)	genus	5-(3-hydroxyphenyl)pentanoic Acid(10559720, CHEBI:137517)	correlatively	1
human	Blautia(572511)	genus	Acetate(175, CHEBI:30089)	correlatively	1
human	Blautia(572511)	genus	Alanine(5950, CHEBI:16977)	correlatively	1
human	Blautia(572511)	genus	Butyrate(104775, CHEBI:17968)	correlatively;causally	2
human	Blautia(572511)	genus	Glycine(750, CHEBI:15428)	correlatively	1
human	Blautia(572511)	genus	l-Isoleucine(6306, CHEBI:17191)	correlatively	1
human	Blautia(572511)	genus	Leucine(6106, CHEBI:15603)	correlatively	1
human	Blautia(572511)	genus	Proline(145742, CHEBI:17203)	correlatively	1
human	Blautia(572511)	genus	Serine(5951, CHEBI:17115)	correlatively	1
human	Blautia(572511)	genus	Trimethylamine oxide(1145, CHEBI:15724)	correlatively	1
human	Blautia faecis(871665)	species	Acetate(175, CHEBI:30089)	causally	1
human	Blautia faecis(871665)	species	Lactate(91435, CHEBI:24996)	causally	1
human	Blautia obeum(40520)	species	7-Hydroxy-5-methyl-3-phenyl-6,7,8,9-tetrahydropyrido[3',2':4,5]imidazo[1,2-a]pyrimidin-5-ium chloride(129849310)	causally	1
human	Blautia producta(33035)	species	2,3-Bis(3,4-dihydroxybenzyl)butyrolactone(500189)	causally	1
human	Blautia producta(33035)	species	Enterodiol(115089, CHEBI:81556)	causally	1
human	Blautia producta(33035)	species	Equol(91469, CHEBI:34741)	causally	1
human	Blautia sp. AUH-JLD56	species	3'-desmethylarctigenin	causally	1
human	Blautia sp. MRG-PMF1	species	Apigenin(5280443, CHEBI:18388)	causally	1
human	Blautia sp. MRG-PMF1	species	Chrysin(5281607, CHEBI:75095)	causally	1
human	Bulleidia(118747)	genus	4-Pyridoxic acid(6723, CHEBI:17405)	causally	1
human	Butyricimonas(574697)	genus	5-(3,4-Dihydroxyphenyl)pentanoic acid(49831816, CHEBI:137503)	correlatively	1
human	Butyricimonas(574697)	genus	5-(3-hydroxyphenyl)pentanoic Acid(10559720, CHEBI:137517)	correlatively	1
human	Butyricimonas(574697)	genus	Isoallolithocholic acid(94228, CHEBI:166734)	causally	1
human	Butyricimonas synergistica(544644)	species	Butyrate(104775, CHEBI:17968)	causally	1
human	Butyricimonas synergistica(544644)	species	Isobutyric acid(6590, CHEBI:16135)	causally	1
human	Butyricimonas virosa(544645)	species	Butyrate(104775, CHEBI:17968)	causally	1
human	Butyricimonas virosa(544645)	species	Isobutyric acid(6590, CHEBI:16135)	causally	1
human	Candidatus Arthromitus(49082)	genus	Trimethylamine oxide(1145, CHEBI:15724)	causally	1
human	Candidatus Saccharimonas(1331051)	genus	Gondoic Acid(5282768, CHEBI:32425)	correlatively	1
human	Candidatus Saccharimonas(1331051)	genus	Linoleic Acid(5280450, CHEBI:17351)	correlatively	1
human	Candidatus Saccharimonas(1331051)	genus	Myristic Acid(11005, CHEBI:28875)	correlatively	1
human	Candidatus Saccharimonas(1331051)	genus	Oleic Acid(445639, CHEBI:16196)	correlatively	1
human	Candidatus Saccharimonas(1331051)	genus	Palmitic Acid(985, CHEBI:15756)	correlatively	1
human	Candidatus Saccharimonas(1331051)	genus	Palmitoleic Acid(445638, CHEBI:28716)	correlatively	1
human	Caproiciproducens(1738645)	genus	5-(3,4-Dihydroxyphenyl)pentanoic acid(49831816, CHEBI:137503)	correlatively	1
human	Catenibacillus scindens(673271)	species	3-(2,4-Dihydroxyphenyl)propanoic acid(96384)	causally	1
human	Catenibacillus scindens(673271)	species	3-(4-Hydroxyphenyl)propionic acid(10394, CHEBI:32980)	causally	1
human	Catenibacillus scindens(673271)	species	Daidzein(5281708, CHEBI:28197)	causally	1
human	Catenibacterium(135858)	genus	DL-Tartaric acid(875, CHEBI:15674)	correlatively	1
human	CEBAS 4A1	strain	3,9-dihydroxy-6H-benzo[c]chromen-6-one(10376459)	causally	1
human	CEBAS 4A2	strain	3,9-dihydroxy-6H-benzo[c]chromen-6-one(10376459)	causally	1
human	CEBAS 4A3	strain	3,9-dihydroxy-6H-benzo[c]chromen-6-one(10376459)	causally	1
human	CEBAS 4A4	strain	3,9-dihydroxy-6H-benzo[c]chromen-6-one(10376459)	causally	1
human	Christensenella minuta(626937)	species	Acetate(175, CHEBI:30089)	causally	1
human	Christensenella minuta(626937)	species	Butyrate(104775, CHEBI:17968)	causally	1
human	Christensenellaceae(990719)	family	3-Indolepropionic acid(3744, CHEBI:43580)	causally	1
human	Christensenellaceae(990719)	family	Creatine(586, CHEBI:16919)	correlatively	1
human	Christensenellaceae(990719)	family	Ethanol(702, CHEBI:16236)	correlatively	1
human	Christensenellaceae(990719)	family	Urea(1176, CHEBI:16199)	correlatively	1
human	Citrobacter(544)	genus	2-Methylbutanoic acid(8314, CHEBI:37070)	correlatively	1
human	Citrobacter(544)	genus	Caproic Acid(8892, CHEBI:30776)	correlatively	1
human	Citrobacter(544)	genus	Isobutyric acid(6590, CHEBI:16135)	correlatively	1
human	Citrobacter(544)	genus	Isovaleric acid(10430, CHEBI:28484)	correlatively	1
human	Citrobacter(544)	genus	Propionate(104745, CHEBI:17272)	correlatively	1
human	Citrobacter freundii(546)	species	Trimethylamine(1146, CHEBI:18139)	causally	1
human	Citrobacter freundii(546)	species	Trimethylamine oxide(1145, CHEBI:15724)	causally	1
human	Clostridiales bacterium(1898207)	species	N,O-Bis-(trimethylsilyl)phenylalanine(522502, CHEBI:174218)	correlatively	1
human	Clostridiales bacterium(1898207)	species	Trimethylamine oxide(1145, CHEBI:15724)	correlatively	1
human	Clostridioides difficile(1496)	species	Butyrate(104775, CHEBI:17968)	causally	1
human	Clostridioides difficile(1496)	species	Deoxycholic Acid(222528, CHEBI:28834)	causally	1
human	Clostridioides difficile(1496)	species	Propionate(104745, CHEBI:17272)	causally	1
human	Clostridioides difficile(1496)	species	Succinate(160419, CHEBI:30031)	causally	1
human	Clostridioides difficile(1496)	species	Taurocholic acid(6675, CHEBI:28865)	causally	1
human	Clostridioides difficile(1496)	species	Valerate(114781, CHEBI:31011)	causally	1
human	Clostridium(1485)	genus	4-Hydroxybenzoic acid(135, CHEBI:30763)	causally	1
human	Clostridium(1485)	genus	Acetyl phosphate(2-)(4183249, CHEBI:22191)	causally	1
human	Clostridium(1485)	genus	Amylotriose(439586, CHEBI:140999)	correlatively	1
human	Clostridium(1485)	genus	Butyrate(104775, CHEBI:17968)	causally;correlatively;causally	3
human	Clostridium(1485)	genus	Pyruvate(107735, CHEBI:15361)	causally	1
human	Clostridium cadaveris(1529)	species	3-Indolepropionic acid(3744, CHEBI:43580)	causally	1
human	Clostridium pasteurianum(1501)	species	Acetate(175, CHEBI:30089)	causally	1
human	Clostridium pasteurianum(1501)	species	Butyrate(104775, CHEBI:17968)	causally	1
human	Clostridium perfringens(1502)	species	Butyrate(104775, CHEBI:17968)	causally	1
human	Clostridium perfringens(1502)	species	Propionate(104745, CHEBI:17272)	causally	1
human	Clostridium sp.(1506)	species	(R)-3-(4-Hydroxyphenyl)lactate(9548632, CHEBI:10980)	causally	1
human	Clostridium sp.(1506)	species	Ethyl phenyllactate, (-)-(9877619)	causally	1
human	Clostridium sp.(1506)	species	Secoisolariciresinol(65373, CHEBI:65004)	causally	1
human	Clostridium sp. HGH136	species	6'-Hydroxy-O-desmethylangolensin(20601635, CHEBI:88662)	causally	1
human	Clostridium sp. HGH136	species	O-Desmethylangolensin(89472, CHEBI:88902)	causally	1
human	Clostridium sp. HGH6	species	2,4-Dioxopentanedioic acid(444873, CHEBI:42056)	causally	1
human	Clostridium sp. HGH6	species	Dihydrodaidzein(176907, CHEBI:75842)	causally	1
human	Clostridium sp. L2-50(411489)	species	Acetate(175, CHEBI:30089)	causally	1
human	Clostridium sp. TM-40(371143)	species	Dihydrodaidzein(176907, CHEBI:75842)	causally;causally	2
human	Clostridium sporogenes(1509)	species	2-Hydroxy-3-(4-hydroxyphenyl)propanoic acid(9378, CHEBI:17385)	causally	1
human	Clostridium sporogenes(1509)	species	2-hydroxy-3-(5-hydroxy-1H-indol-3-yl)propanoic acid(192215)	causally	1
human	Clostridium sporogenes(1509)	species	3-(3,4-Dihydroxyphenyl)-2-hydroxypropanoic acid(439435, CHEBI:17807)	causally	1
human	Clostridium sporogenes(1509)	species	3-(4-Hydroxyphenyl)propionic acid(10394, CHEBI:32980)	causally	1
human	Clostridium sporogenes(1509)	species	3-Indolepropionic acid(3744, CHEBI:43580)	causally	1
human	Clostridium sporogenes(1509)	species	3-Phenylpropionic acid(107, CHEBI:28631)	causally	1
human	Clostridium sporogenes(1509)	species	Ammonium(223, CHEBI:28938)	causally	1
human	Clostridium sporogenes(1509)	species	Carbon Dioxide(280, CHEBI:16526)	causally	1
human	Clostridium sporogenes(1509)	species	Dihydrocaffeic acid(348154, CHEBI:48400)	causally	1
human	Clostridium sporogenes(1509)	species	Indole-3-lactic acid(92904, CHEBI:24813)	causally	1
human	Clostridium sporogenes(1509)	species	L-ornithine(6262, CHEBI:15729)	causally	1
human	Colidextribacter(1980681)	genus	5-(3-hydroxyphenyl)pentanoic Acid(10559720, CHEBI:137517)	correlatively	1
human	Collinsella(102106)	genus	Trimethylamine oxide(1145, CHEBI:15724)	correlatively	1
human	Collinsella aerofaciens(74426)	species	Citric Acid(311, CHEBI:30769)	correlatively	1
human	Collinsella aerofaciens(74426)	species	Sedoheptulose(5459879, CHEBI:16802)	correlatively	1
human	Collinsella aerofaciens(74426)	species	Tricarballylic acid(14925, CHEBI:45969)	correlatively	1
human	Collinsella tanakaei(626935)	species	Acetate(175, CHEBI:30089)	causally	1
human	Collinsella tanakaei(626935)	species	Formate(283, CHEBI:15740)	causally	1
human	Collinsella tanakaei(626935)	species	Lactate(91435, CHEBI:24996)	causally	1
human	Coprococcus(33042)	genus	3-Indolepropionic acid(3744, CHEBI:43580)	causally	1
human	Coprococcus(33042)	genus	5-(3,4-Dihydroxyphenyl)pentanoic acid(49831816, CHEBI:137503)	correlatively	1
human	Coprococcus(33042)	genus	5-(3-hydroxyphenyl)pentanoic Acid(10559720, CHEBI:137517)	correlatively	1
human	Coprococcus(33042)	genus	D-Xylose(135191, CHEBI:53455)	correlatively	1
human	Coprococcus catus(116085)	species	Creatine(586, CHEBI:16919)	correlatively	1
human	Cronobacter sakazakii(28141)	species	beta-D-fructofuranose(439709, CHEBI:28645)	causally	1
human	Cutibacterium avidum(33010)	species	Propionate(104745, CHEBI:17272)	causally	1
human	Desulfovibrio piger(901)	species	Sulfate Ion(1117, CHEBI:16189)	causally	1
human	Dialister(39948)	genus	Arachidonic Acid(444899, CHEBI:15843)	correlatively	1
human	Dialister(39948)	genus	DL-Tartaric acid(875, CHEBI:15674)	correlatively	1
human	Dialister(39948)	genus	N-Acetyl-L-aspartic acid(65065, CHEBI:21547)	correlatively	1
human	Dialister succinatiphilus(487173)	species	Propionate(104745, CHEBI:17272)	causally	1
human	Dorea(189330)	genus	5-(3-hydroxyphenyl)pentanoic Acid(10559720, CHEBI:137517)	correlatively	1
human	Dorea(189330)	genus	Acetate(175, CHEBI:30089)	correlatively	1
human	Dorea(189330)	genus	Alanine(5950, CHEBI:16977)	correlatively	1
human	Dorea(189330)	genus	Butyrate(104775, CHEBI:17968)	correlatively	1
human	Dorea(189330)	genus	Glycine(750, CHEBI:15428)	correlatively	1
human	Dorea(189330)	genus	l-Isoleucine(6306, CHEBI:17191)	correlatively	1
human	Dorea(189330)	genus	Leucine(6106, CHEBI:15603)	correlatively	1
human	Dorea(189330)	genus	Proline(145742, CHEBI:17203)	correlatively	1
human	Dorea(189330)	genus	Serine(5951, CHEBI:17115)	correlatively	1
human	Dysgonomonas(156973)	genus	4-Pyridoxic acid(6723, CHEBI:17405)	causally	1
human	Eggerthella(84111)	genus	5-(3-hydroxyphenyl)pentanoic Acid(10559720, CHEBI:137517)	correlatively	1
human	Eggerthella lenta(84112)	species	(2R)-1-(3,4-dihydroxyphenyl)-3-(2,4,6-trihydroxyphenyl)-propan-2-ol	causally	1
human	Eggerthella lenta(84112)	species	(2S)-1-(3,4-dihydroxyphenyl)-3-(2,4,6-trihydroxyphenyl) propan-2-ol	causally	1
human	Eggerthella lenta(84112)	species	3-(3',4'-Dihydroxyphenyl)-1-(2,4,6-trihydroxyphenyl)-propan-2-ol(21722175)	causally	1
human	Eggerthella lenta(84112)	species	5-hydroxy-1H-imidazole-4-carboxamide(124343, CHEBI:88290)	causally	1
human	Eggerthella lenta(84112)	species	Enterodiol(115089, CHEBI:81556)	causally	1
human	Eggerthella lenta(84112)	species	Equol(91469, CHEBI:34741)	causally	1
human	Eggerthella lenta(84112)	species	Lariciresinol(332427, CHEBI:67246)	causally	1
human	Eggerthella lenta(84112)	species	Secoisolariciresinol(65373, CHEBI:65004)	causally	1
human	Eggerthella sinensis(242230)	species	Equol(91469, CHEBI:34741)	causally	1
human	Eggerthella sp. SDG-2(426610)	species	1,3-Diphenylpropan-2-ol(138478)	causally	1
human	Eggerthella sp. YY7918(502558)	species	Equol(91469, CHEBI:34741)	causally	1
human	Eggerthella. sp. CAT-1	species	(2R)-1-(3,4-dihydroxyphenyl)-3-(2,4,6-trihydroxyphenyl)-propan-2-ol	causally	1
human	Eggerthella. sp. CAT-1	species	(2R)-1-(3-hydroxyphenyl)-3-(2,4,6-trihydroxyphenyl)propan-2-ol	causally	1
human	Eisenbergiella(1432051)	genus	5-(3,4-Dihydroxyphenyl)pentanoic acid(49831816, CHEBI:137503)	correlatively	1
human	Eisenbergiella(1432051)	genus	5-(3-hydroxyphenyl)pentanoic Acid(10559720, CHEBI:137517)	correlatively	1
human	Emergencia timonensis(1776384)	species	Trimethylamine(1146, CHEBI:18139)	causally;causally	2
human	END-49	strain	Enterodiol(115089, CHEBI:81556)	causally	1
human	Enorma timonensis(1232436)	species	Trimethylamine(1146, CHEBI:18139)	causally	1
human	Enterocloster asparagiformis(333367)	species	Acetate(175, CHEBI:30089)	causally	1
human	Enterocloster asparagiformis(333367)	species	Ethanol(702, CHEBI:16236)	causally	1
human	Enterocloster asparagiformis(333367)	species	Lactate(91435, CHEBI:24996)	causally	1
human	Enterocloster citroniae(358743)	species	Trimethylamine oxide(1145, CHEBI:15724)	correlatively	1
human	Enterocloster clostridioformis(1531)	species	Trimethylamine oxide(1145, CHEBI:15724)	correlatively	1
human	Enterococcus(1350)	genus	Dopamine(681, CHEBI:18243)	causally	1
human	Enterococcus avium(33945)	species	Quercitrin(5280459, CHEBI:17558)	causally	1
human	Enterococcus casseliflavus(37734)	species	Acetate(175, CHEBI:30089)	causally	1
human	Enterococcus casseliflavus(37734)	species	Ethanol(702, CHEBI:16236)	causally	1
human	Enterococcus casseliflavus(37734)	species	Formate(283, CHEBI:15740)	causally	1
human	Enterococcus casseliflavus(37734)	species	L-lactate(5460161, CHEBI:16651)	causally	1
human	Enterococcus casseliflavus(37734)	species	Quercetin(5280343, CHEBI:16243)	causally	1
human	Enterococcus faecalis(1351)	species	Agmatine(199, CHEBI:17431)	correlatively	1
human	Enterococcus faecalis(1351)	species	Citrulline(9750, CHEBI:16349)	causally	1
human	Enterococcus faecalis(1351)	species	L-Leucic acid(83697, CHEBI:44510)	causally	1
human	Enterococcus faecalis(1351)	species	Lariciresinol(332427, CHEBI:67246)	causally	1
human	Enterococcus faecalis(1351)	species	Levodopa(6047, CHEBI:15765)	causally	1
human	Enterococcus faecalis(1351)	species	Tyramine(5610, CHEBI:15760)	correlatively	1
human	Enterococcus faecium(1352)	species	Equol(91469, CHEBI:34741)	causally	1
human	Enterococcus sp. 41	species	Platycodin D(162859, CHEBI:70436)	causally	1
human	Enterococcus sp. 45(1343173)	species	Luteolin(5280445, CHEBI:15864)	causally;causally	2
human	Enterococcus sp. 45(1343173)	species	Myricetin(5281672, CHEBI:18152)	causally	1
human	Enterococcus sp. 45(1343173)	species	Quercetin(5280343, CHEBI:16243)	causally	1
human	Enterococcus sp. MRG-ICA-E(1710535)	species	Baohuoside I(5488822, CHEBI:82619)	causally	1
human	Erysipelotrichaceae bacterium(2049044)	species	Trimethylamine oxide(1145, CHEBI:15724)	correlatively	1
human	Escherichia(561)	genus	Glycocholic acid(10140, CHEBI:17687)	causally	1
human	Escherichia(561)	genus	Indoxyl sulfate(10258, CHEBI:43355)	causally	1
human	Escherichia(561)	genus	Trimethylamine(1146, CHEBI:18139)	causally	1
human	Escherichia(561)	genus	Trimethylamine oxide(1145, CHEBI:15724)	causally	1
human	Escherichia coli(562)	species	(R)-3-(4-Hydroxyphenyl)lactate(9548632, CHEBI:10980)	causally	1
human	Escherichia coli(562)	species	2,3-Butanediol(262, CHEBI:62064)	causally	1
human	Escherichia coli(562)	species	2,3-Butanedione(650, CHEBI:16583)	causally	1
human	Escherichia coli(562)	species	2-Acetoxypropanoic acid(79041)	causally	1
human	Escherichia coli(562)	species	Acetoin(179, CHEBI:15688)	causally	1
human	Escherichia coli(562)	species	Agmatine(199, CHEBI:17431)	correlatively	1
human	Escherichia coli(562)	species	Caffeic Acid(689043, CHEBI:16433)	causally	1
human	Escherichia coli(562)	species	Colibactin(138805674, CHEBI:156303)	causally	1
human	Escherichia coli(562)	species	Daidzein(5281708, CHEBI:28197)	causally;causally	2
human	Escherichia coli(562)	species	Dihydrodaidzein(176907, CHEBI:75842)	causally	1
human	Escherichia coli(562)	species	Dihydrogenistein(9838356, CHEBI:34707)	causally	1
human	Escherichia coli(562)	species	Ethyl phenyllactate, (-)-(9877619)	causally	1
human	Escherichia coli(562)	species	Genistein(5280961, CHEBI:28088)	causally	1
human	Escherichia coli(562)	species	Isoquercetin(5280804, CHEBI:68352)	causally	1
human	Escherichia coli(562)	species	Pipecolic acid(849, CHEBI:17964)	correlatively	1
human	Escherichia coli(562)	species	Quinic acid(6508, CHEBI:17521)	causally	1
human	Escherichia coli(562)	species	Trimethylamine(1146, CHEBI:18139)	causally	1
human	Escherichia sp. 12(1343175)	species	Myricetin(5281672, CHEBI:18152)	causally	1
human	Escherichia sp. 12(1343175)	species	Quercitrin(5280459, CHEBI:17558)	causally	1
human	Escherichia sp. 33(1343178)	species	Myricetin(5281672, CHEBI:18152)	causally	1
human	Escherichia sp. 33(1343178)	species	Quercetin(5280343, CHEBI:16243)	causally	1
human	Escherichia sp. 4(1343180)	species	Acacetin(5280442, CHEBI:15335)	causally	1
human	Escherichia sp. 4(1343180)	species	Diosmetin(5281612, CHEBI:4630)	causally	1
human	Escherichia sp. 49A(1343183)	species	Platycodin D(162859, CHEBI:70436)	causally	1
human	Escherichia sp. 64(1343186)	species	Platycodin D(162859, CHEBI:70436)	causally	1
human	Eubacteriales(186802)	order	Butyrate(104775, CHEBI:17968)	causally	1
human	Eubacterium(1730)	genus	3-Hydroxybenzoic acid(7420, CHEBI:30764)	correlatively	1
human	Eubacterium(1730)	genus	3-Indolepropionic acid(3744, CHEBI:43580)	causally	1
human	Eubacterium(1730)	genus	4-Hydroxybenzoic acid(135, CHEBI:30763)	correlatively	1
human	Eubacterium(1730)	genus	5-(3,4-Dihydroxyphenyl)pentanoic acid(49831816, CHEBI:137503)	correlatively	1
human	Eubacterium(1730)	genus	5-(3-hydroxyphenyl)pentanoic Acid(10559720, CHEBI:137517)	correlatively	1
human	Eubacterium(1730)	genus	Acetate(175, CHEBI:30089)	correlatively	1
human	Eubacterium(1730)	genus	Butyrate(104775, CHEBI:17968)	correlatively	1
human	Eubacterium coprostanoligenes(290054)	species	Lithocholic acid(9903, CHEBI:16325)	correlatively	1
human	Eubacterium limosum(1736)	species	6,7,4'-Trihydroxyisoflavone(5284649, CHEBI:74957)	causally;causally;causally	3
human	Eubacterium limosum(1736)	species	8-Prenylnaringenin(480764, CHEBI:50207)	causally;causally	2
human	Eubacterium limosum(1736)	species	Acetate(175, CHEBI:30089)	causally	1
human	Eubacterium limosum(1736)	species	Butyrate(104775, CHEBI:17968)	causally;causally	2
human	Eubacterium limosum(1736)	species	Daidzein(5281708, CHEBI:28197)	causally	1
human	Eubacterium limosum(1736)	species	Dihydroglycitein(101101166, CHEBI:174736)	causally	1
human	Eubacterium limosum(1736)	species	Genistein(5280961, CHEBI:28088)	causally	1
human	Eubacterium limosum(1736)	species	Propionate(104745, CHEBI:17272)	causally	1
human	Eubacterium ramulus(39490)	species	2-(4-Hydroxyphenyl)propionic acid, (2S)-(6971268)	causally	1
human	Eubacterium ramulus(39490)	species	3,4-Dihydroxyphenylacetic acid(547, CHEBI:41941)	causally;causally;causally;causally	4
human	Eubacterium ramulus(39490)	species	3-(4-Hydroxyphenyl)propionic acid(10394, CHEBI:32980)	causally;causally;causally	3
human	Eubacterium ramulus(39490)	species	3-Hydroxy-4-methoxybenzenepropanoic acid(2752054, CHEBI:189726)	causally	1
human	Eubacterium ramulus(39490)	species	4-Hydroxyphenylacetic acid(127, CHEBI:18101)	causally	1
human	Eubacterium ramulus(39490)	species	5,7-Dihydroxy-2-(4-hydroxyphenyl)chroman-4-one(932, CHEBI:50202)	causally	1
human	Eubacterium ramulus(39490)	species	Acetate(175, CHEBI:30089)	causally;causally	2
human	Eubacterium ramulus(39490)	species	Butyrate(104775, CHEBI:17968)	causally;causally	2
human	Eubacterium ramulus(39490)	species	Dihydrocaffeic acid(348154, CHEBI:48400)	causally;causally	2
human	Eubacterium ramulus(39490)	species	Hesperetin dihydrochalcone(147608)	causally	1
human	Eubacterium ramulus(39490)	species	Kaempferol-3-sorphoroside	causally	1
human	Eubacterium ramulus(39490)	species	Naringenin chalcone(5280960, CHEBI:15413)	causally;causally	2
human	Eubacterium ramulus(39490)	species	O-Desmethylangolensin(89472, CHEBI:88902)	causally	1
human	Eubacterium ramulus(39490)	species	Phloretin(4788, CHEBI:17276)	causally;causally	2
human	Eubacterium ramulus(39490)	species	Phloroglucinol(359, CHEBI:16204)	causally;causally;causally	3
human	Eubacterium sp.(142586)	species	Enterodiol(115089, CHEBI:81556)	causally	1
human	Eubacterium sp. A-44(394229)	species	(20S)-Protopanaxadiol(11213350, CHEBI:75950)	causally	1
human	Eubacterium sp. A-44(394229)	species	Ginsenoside Rh2(119307, CHEBI:77147)	causally	1
human	Faecalibacterium(216851)	genus	5-(3,4-Dihydroxyphenyl)pentanoic acid(49831816, CHEBI:137503)	correlatively	1
human	Faecalibacterium prausnitzii(853)	species	2-Amino-1-methyl-6-phenylimidazo(4,5-b)pyridine(1530, CHEBI:76290)	causally	1
human	Faecalibacterium prausnitzii(853)	species	3-Indolepropionic acid(3744, CHEBI:43580)	causally	1
human	Faecalibacterium prausnitzii(853)	species	Acetate(175, CHEBI:30089)	correlatively;correlatively	2
human	Faecalibacterium prausnitzii(853)	species	Bile acid(439520, CHEBI:22868)	correlatively	1
human	Faecalibacterium prausnitzii(853)	species	Butyrate(104775, CHEBI:17968)	causally;causally;causally;causally;correlatively	5
human	Faecalibacterium prausnitzii(853)	species	D-Glucuronic Acid(94715, CHEBI:47952)	causally	1
human	Faecalibacterium prausnitzii(853)	species	D-Lactic acid(61503, CHEBI:42111)	causally	1
human	Faecalibacterium prausnitzii(853)	species	Dihydrocaffeic acid(348154, CHEBI:48400)	causally	1
human	Faecalibacterium prausnitzii(853)	species	Histidine(6274, CHEBI:15971)	correlatively	1
human	Faecalibacterium prausnitzii(853)	species	Hypoxanthine(135398638, CHEBI:17368)	correlatively	1
human	Faecalibacterium prausnitzii(853)	species	Palmitic Acid(985, CHEBI:15756)	causally	1
human	Faecalibacterium prausnitzii(853)	species	Tryptamine(1150, CHEBI:16765)	correlatively	1
human	Faecalitalea(1573534)	genus	5-(3-hydroxyphenyl)pentanoic Acid(10559720, CHEBI:137517)	correlatively	1
human	Finegoldia magna(1260)	species	Equol(91469, CHEBI:34741)	causally	1
human	Flavonifractor plautii(292800)	species	(4R)-4-hydroxy-5-(3,4-dihydroxyphenyl) valeric acid	causally	1
human	Flavonifractor plautii(292800)	species	(4R)-4-hydroxy-5-(3-hydroxyphenyl) valeric acid	causally	1
human	Flavonifractor plautii(292800)	species	(4R)-5-(3,4-dihydroxyphenyl)-��-valerolactone	causally	1
human	Flavonifractor plautii(292800)	species	(4R)-5-(3-hydroxyphenyl)-��-valerolactone	causally	1
human	Flavonifractor plautii(292800)	species	(4S)-4-hydroxy-5-(3,4-dihydroxyphenyl) valeric acid	causally	1
human	Flavonifractor plautii(292800)	species	(4S)-4-hydroxy-5-(3-hydroxyphenyl) valeric acid	causally	1
human	Flavonifractor plautii(292800)	species	(4S)-5-(3,4-dihydroxyphenyl)-��-valerolactone	causally	1
human	Flavonifractor plautii(292800)	species	(4S)-5-(3-hydroxyphenyl)-��-valerolactone	causally	1
human	Flavonifractor plautii(292800)	species	3,4-diHPP-2-ol	causally	1
human	Flavonifractor plautii(292800)	species	3,4-diHPVL	causally	1
human	Flavonifractor plautii(292800)	species	3,4-Dihydroxyphenylacetic acid(547, CHEBI:41941)	causally	1
human	Flavonifractor plautii(292800)	species	3-(4-Hydroxyphenyl)propionic acid(10394, CHEBI:32980)	causally	1
human	Flavonifractor plautii(292800)	species	3-Hydroxy-4-methoxybenzenepropanoic acid(2752054, CHEBI:189726)	causally	1
human	Flavonifractor plautii(292800)	species	7-Hydroxy-5-methyl-3-phenyl-6,7,8,9-tetrahydropyrido[3',2':4,5]imidazo[1,2-a]pyrimidin-5-ium chloride(129849310)	causally	1
human	Flavonifractor plautii(292800)	species	Dihydrocaffeic acid(348154, CHEBI:48400)	causally	1
human	Fusobacterium(848)	genus	5-(3-hydroxyphenyl)pentanoic Acid(10559720, CHEBI:137517)	correlatively	1
human	Fusobacterium nucleatum(851)	species	1,6-di-O-phosphono-beta-D-fructofuranose(10267, CHEBI:28013)	causally	1
human	Fusobacterium nucleatum(851)	species	3-Phosphoglyceric acid(439183, CHEBI:17794)	causally	1
human	Fusobacterium nucleatum(851)	species	Lactate(91435, CHEBI:24996)	causally	1
human	Fusobacterium sp.(68766)	species	Hydrogen Sulfide(402, CHEBI:16136)	causally	1
human	Fusobacterium sp. K-60	species	20(R)-Ginsenoside Rh2(54580480)	causally	1
human	Fusobacterium sp. K-60	species	Ginsenoside Rh2(119307, CHEBI:77147)	causally	1
human	Gemmiger formicilis(745368)	species	Butyrate(104775, CHEBI:17968)	causally	1
human	Holdemanella biformis(1735)	species	Trimethylamine oxide(1145, CHEBI:15724)	correlatively	1
human	Holdemania(61170)	genus	5-(3,4-Dihydroxyphenyl)pentanoic acid(49831816, CHEBI:137503)	correlatively	1
human	human intestinal bacterium SNU-Julong732(239760)	strain	Equol(91469, CHEBI:34741)	causally	1
human	Hungatella(1649459)	genus	5-(3,4-Dihydroxyphenyl)pentanoic acid(49831816, CHEBI:137503)	correlatively	1
human	Hungatella(1649459)	genus	5-(3-hydroxyphenyl)pentanoic Acid(10559720, CHEBI:137517)	correlatively	1
human	Intestinimonas(1392389)	genus	5-(3,4-Dihydroxyphenyl)pentanoic acid(49831816, CHEBI:137503)	correlatively	1
human	Intestinimonas(1392389)	genus	5-(3-hydroxyphenyl)pentanoic Acid(10559720, CHEBI:137517)	correlatively	1
human	Klebsiella(570)	genus	procollagen type 1 n-terminal propeptide	causally	1
human	Klebsiella(570)	genus	Trimethylamine(1146, CHEBI:18139)	causally	1
human	Klebsiella(570)	genus	type I collagen cross-linked c-telopeptide	causally	1
human	Klebsiella pneumoniae(573)	species	Ethanol(702, CHEBI:16236)	causally	1
human	Kocuria rhizophila(72000)	species	4-Pyridoxic acid(6723, CHEBI:17405)	causally	1
human	Lachnoclostridium(1506553)	genus	5-(3,4-Dihydroxyphenyl)pentanoic acid(49831816, CHEBI:137503)	correlatively	1
human	Lachnoclostridium(1506553)	genus	5-(3-hydroxyphenyl)pentanoic Acid(10559720, CHEBI:137517)	correlatively	1
human	Lachnospira eligens(39485)	species	Acetate(175, CHEBI:30089)	correlatively	1
human	Lachnospira eligens(39485)	species	Butyrate(104775, CHEBI:17968)	causally	1
human	Lachnospira eligens(39485)	species	Lithocholic acid(9903, CHEBI:16325)	correlatively	1
human	Lachnospiraceae(186803)	family	3-Indolepropionic acid(3744, CHEBI:43580)	causally	1
human	Lachnospiraceae(186803)	family	Trimethylamine oxide(1145, CHEBI:15724)	causally	1
human	Lacticaseibacillus casei(1582)	species	Pipecolic acid(849, CHEBI:17964)	causally	1
human	Lacticaseibacillus paracasei(1597)	species	10-keto-12Z-octadecenoic acid(24970825, CHEBI:192539)	causally	1
human	Lacticaseibacillus paracasei(1597)	species	Equol(91469, CHEBI:34741)	causally	1
human	Lacticaseibacillus rhamnosus(47715)	species	Lactate(91435, CHEBI:24996)	causally	1
human	Lacticaseibacillus zeae(57037)	species	Dihydrocaffeic acid(348154, CHEBI:48400)	correlatively	1
human	Lactiplantibacillus plantarum(1590)	species	10-Oxo-11-octadecenoic acid(10308378)	causally	1
human	Lactiplantibacillus plantarum(1590)	species	5-(3,4-Dihydroxyphenyl)-4-hydroxypentanoic acid(52920332, CHEBI:137478)	causally	1
human	Lactiplantibacillus plantarum(1590)	species	5-(3,4-Dihydroxyphenyl)-valerolactone(45093073)	causally	1
human	Lactiplantibacillus plantarum(1590)	species	Ascorbic Acid(54670067, CHEBI:29073)	causally	1
human	Lactobacillus(1578)	phylum	Butyrate(104775, CHEBI:17968)	causally	1
human	Lactobacillus(1578)	genus	Trimethylamine oxide(1145, CHEBI:15724)	correlatively	1
human	Lactobacillus gasseri(1596)	species	Caffeic Acid(689043, CHEBI:16433)	causally	1
human	Lactobacillus gasseri(1596)	species	Quinic acid(6508, CHEBI:17521)	causally	1
human	Lactococcus lactis(1358)	species	Lactate(91435, CHEBI:24996)	causally	1
human	Lactococcus sp. 20-92	species	Dihydrodaidzein(176907, CHEBI:75842)	causally	1
human	Lactococcus sp. 20-92	species	Equol(91469, CHEBI:34741)	causally	1
human	Latilactobacillus sakei(1599)	species	5-Hydroxyindole-3-acetic acid(1826, CHEBI:27823)	causally	1
human	Latilactobacillus sakei(1599)	species	Doconexent(445580, CHEBI:28125)	causally	1
human	Latilactobacillus sakei(1599)	species	Gamma-Aminobutyric Acid(119, CHEBI:16865)	causally	1
human	Lawsonibacter asaccharolyticus(2108523)	species	Acetate(175, CHEBI:30089)	causally	1
human	Lawsonibacter asaccharolyticus(2108523)	species	Butyrate(104775, CHEBI:17968)	causally	1
human	Limosilactobacillus fermentum(1613)	species	Ethanol(702, CHEBI:16236)	causally	1
human	Limosilactobacillus mucosae(97478)	species	Dihydrocaffeic acid(348154, CHEBI:48400)	correlatively	1
human	Limosilactobacillus mucosae(97478)	species	Dihydrodaidzein(176907, CHEBI:75842)	causally	1
human	Limosilactobacillus mucosae(97478)	species	Equol(91469, CHEBI:34741)	causally	1
human	Limosilactobacillus mucosae(97478)	species	O-Desmethylangolensin(89472, CHEBI:88902)	causally	1
human	Limosilactobacillus reuteri(1598)	species	7-Hydroxy-5-methyl-3-phenyl-6,7,8,9-tetrahydropyrido[3',2':4,5]imidazo[1,2-a]pyrimidin-5-ium chloride(129849310)	causally	1
human	Marvinbryantia(248744)	genus	5-(3,4-Dihydroxyphenyl)pentanoic acid(49831816, CHEBI:137503)	correlatively	1
human	Marvinbryantia formatexigens(168384)	species	beta-D-fructofuranose(439709, CHEBI:28645)	causally	1
human	Mediterraneibacter gnavus(33038)	species	beta-D-fructofuranose(439709, CHEBI:28645)	causally	1
human	Megasphaera(906)	genus	procollagen type 1 n-terminal propeptide	causally	1
human	Megasphaera(906)	genus	type I collagen cross-linked c-telopeptide	causally	1
human	Methanobrevibacter smithii(2173)	species	1-18:1-lysoPE(58177709, CHEBI:74971)	correlatively	1
human	Methanobrevibacter smithii(2173)	species	4-[(Z)-15,16-dihydroxydotriacont-19-enyl]-2-methyl-2H-uran-5-one(131751737, CHEBI:176692)	correlatively	1
human	Methanobrevibacter smithii(2173)	species	Cohibin B(102066451, CHEBI:176011)	correlatively	1
human	Microbacterium(33882)	genus	4-Pyridoxic acid(6723, CHEBI:17405)	causally	1
human	Mogibacterium(86331)	genus	5-(3,4-Dihydroxyphenyl)pentanoic acid(49831816, CHEBI:137503)	correlatively	1
human	Mollicutes(31969)	class	3-Indolepropionic acid(3744, CHEBI:43580)	causally	1
human	Morganella(581)	genus	Acetate(175, CHEBI:30089)	correlatively	1
human	Morganella(581)	genus	Propionate(104745, CHEBI:17272)	correlatively	1
human	Mycoplasmatota(544448)	phylum	3-Indolepropionic acid(3744, CHEBI:43580)	causally	1
human	Odoribacter(283168)	genus	5-(3-hydroxyphenyl)pentanoic Acid(10559720, CHEBI:137517)	correlatively	1
human	Odoribacter(283168)	genus	Isoallolithocholic acid(94228, CHEBI:166734)	causally	1
human	Odoribacter laneus(626933)	species	(10-[(Acetyloxy)methyl]-9-anthryl)methyl acetate(613145)	causally	1
human	Odoribacter laneus(626933)	species	Isovaleric acid(10430, CHEBI:28484)	causally	1
human	Odoribacter laneus(626933)	species	Succinate(160419, CHEBI:30031)	causally	1
human	Oscillibacter(459786)	genus	5-(3,4-Dihydroxyphenyl)pentanoic acid(49831816, CHEBI:137503)	correlatively	1
human	Oscillibacter(459786)	genus	5-(3-hydroxyphenyl)pentanoic Acid(10559720, CHEBI:137517)	correlatively	1
human	Oscillibacter(459786)	genus	Indoxyl sulfate(10258, CHEBI:43355)	correlatively	1
human	Oscillibacter(459786)	genus	p-Cresol glucuronide(154035, CHEBI:87986)	correlatively	1
human	Oscillibacter(459786)	genus	p-Cresol sulfate(4615423, CHEBI:82914)	correlatively	1
human	Oscillibacter(459786)	genus	Trimethylamine oxide(1145, CHEBI:15724)	correlatively	1
human	Oscillospira(119852)	genus	4-Pyridoxic acid(6723, CHEBI:17405)	causally	1
human	Oscillospira(119852)	genus	Citric Acid(311, CHEBI:30769)	causally	1
human	Oscillospiraceae(216572)	family	2-Methylbutyrate(22253297, CHEBI:48946)	causally	1
human	Oscillospiraceae(216572)	family	3-Indolepropionic acid(3744, CHEBI:43580)	causally	1
human	Oscillospiraceae(216572)	family	Creatine(586, CHEBI:16919)	correlatively	1
human	Oscillospiraceae(216572)	family	Hexanoate(4398339, CHEBI:17120)	causally	1
human	Oscillospiraceae(216572)	family	Isobutyric acid(6590, CHEBI:16135)	causally	1
human	Oscillospiraceae(216572)	family	Isovalerate(3587356, CHEBI:48942)	causally	1
human	Oscillospiraceae(216572)	family	l-Isoleucine(6306, CHEBI:17191)	causally	1
human	Oscillospiraceae(216572)	family	Urea(1176, CHEBI:16199)	correlatively	1
human	Parabacteroides(375288)	genus	2'-Deoxyguanosine(135398592, CHEBI:17172)	correlatively	1
human	Parabacteroides(375288)	genus	2'-Deoxyinosine(135398593, CHEBI:28997)	correlatively	1
human	Parabacteroides(375288)	genus	3-Hydroxy-2-methylbutanoic acid(160471, CHEBI:37051)	correlatively	1
human	Parabacteroides(375288)	genus	5-(3,4-Dihydroxyphenyl)pentanoic acid(49831816, CHEBI:137503)	correlatively	1
human	Parabacteroides(375288)	genus	5-(3-hydroxyphenyl)pentanoic Acid(10559720, CHEBI:137517)	correlatively	1
human	Parabacteroides(375288)	genus	5-Methoxyindole-3-acetic acid(18986, CHEBI:28281)	correlatively	1
human	Parabacteroides(375288)	genus	Amylotriose(439586, CHEBI:140999)	correlatively	1
human	Parabacteroides(375288)	genus	Coumarin(323, CHEBI:28794)	correlatively	1
human	Parabacteroides(375288)	genus	DL-Aspartic acid(424, CHEBI:22660)	correlatively	1
human	Parabacteroides(375288)	genus	Gondoic Acid(5282768, CHEBI:32425)	correlatively	1
human	Parabacteroides(375288)	genus	Indole-3-lactic acid(92904, CHEBI:24813)	correlatively	1
human	Parabacteroides(375288)	genus	Isoallolithocholic acid(94228, CHEBI:166734)	causally	1
human	Parabacteroides(375288)	genus	Linoleic Acid(5280450, CHEBI:17351)	correlatively	1
human	Parabacteroides(375288)	genus	Melezitose(92817, CHEBI:6731)	correlatively	1
human	Parabacteroides(375288)	genus	Methionine(6137, CHEBI:16643)	correlatively	1
human	Parabacteroides(375288)	genus	Myristic Acid(11005, CHEBI:28875)	correlatively	1
human	Parabacteroides(375288)	genus	Oleic Acid(445639, CHEBI:16196)	correlatively	1
human	Parabacteroides(375288)	genus	Palmitic Acid(985, CHEBI:15756)	correlatively	1
human	Parabacteroides(375288)	genus	Palmitoleic Acid(445638, CHEBI:28716)	correlatively	1
human	Parabacteroides(375288)	genus	Palmitoylethanolamide(4671, CHEBI:71464)	correlatively	1
human	Parabacteroides(375288)	genus	Pantothenic Acid(6613, CHEBI:46905)	correlatively	1
human	Parabacteroides(375288)	genus	Thymine(1135, CHEBI:17821)	correlatively	1
human	Parabacteroides(375288)	genus	Xanthine(1188, CHEBI:17712)	correlatively	1
human	Parabacteroides distasonis(823)	species	Bile acid(439520, CHEBI:22868)	causally	1
human	Parabacteroides distasonis(823)	species	DL-Tartaric acid(875, CHEBI:15674)	correlatively	1
human	Parabacteroides distasonis(823)	species	Kaempferol(5280863, CHEBI:28499)	causally	1
human	Parabacteroides distasonis(823)	species	Secoisolariciresinol(65373, CHEBI:65004)	causally	1
human	Parabacteroides distasonis(823)	species	Succinate(160419, CHEBI:30031)	causally	1
human	Paraeggerthella hongkongensis(230658)	species	Equol(91469, CHEBI:34741)	causally	1
human	Paraprevotella(577309)	genus	Glycocholic acid(10140, CHEBI:17687)	causally	1
human	Paraprevotella clara(454154)	species	(10-[(Acetyloxy)methyl]-9-anthryl)methyl acetate(613145)	causally	1
human	Paraprevotella clara(454154)	species	Succinate(160419, CHEBI:30031)	causally	1
human	Paraprevotella xylaniphila(454155)	species	(10-[(Acetyloxy)methyl]-9-anthryl)methyl acetate(613145)	causally	1
human	Paraprevotella xylaniphila(454155)	species	Succinate(160419, CHEBI:30031)	causally	1
human	Parasutterella(577310)	genus	5-(3,4-Dihydroxyphenyl)pentanoic acid(49831816, CHEBI:137503)	correlatively	1
human	Parasutterella(577310)	genus	5-(3-hydroxyphenyl)pentanoic Acid(10559720, CHEBI:137517)	correlatively	1
human	Parasutterella excrementihominis(487175)	species	Propionate(104745, CHEBI:17272)	causally	1
human	Parvimonas micra(33033)	species	Linoleic Acid(5280450, CHEBI:17351)	correlatively	1
human	Parvimonas micra(33033)	species	Valine(6287, CHEBI:16414)	correlatively	1
human	Peptostreptococcus anaerobius(1261)	species	3-Indolepropionic acid(3744, CHEBI:43580)	causally	1
human	Peptostreptococcus anaerobius(1261)	species	Glycine(750, CHEBI:15428)	correlatively	1
human	Peptostreptococcus anaerobius(1261)	species	Myristic Acid(11005, CHEBI:28875)	correlatively	1
human	Phascolarctobacterium(33024)	genus	4-Methylpentanoic acid(12587, CHEBI:74903)	correlatively	1
human	Phascolarctobacterium(33024)	genus	5-(3-hydroxyphenyl)pentanoic Acid(10559720, CHEBI:137517)	correlatively	1
human	Phascolarctobacterium(33024)	genus	Butyrate(104775, CHEBI:17968)	correlatively	1
human	Phascolarctobacterium(33024)	genus	Caproic Acid(8892, CHEBI:30776)	correlatively	1
human	Phascolarctobacterium(33024)	genus	Isobutyric acid(6590, CHEBI:16135)	correlatively	1
human	Phascolarctobacterium(33024)	genus	Phenylalanine(6140, CHEBI:17295)	correlatively	1
human	Phascolarctobacterium(33024)	genus	Propionate(104745, CHEBI:17272)	correlatively	1
human	Phascolarctobacterium(33024)	genus	Serine(5951, CHEBI:17115)	correlatively	1
human	Phascolarctobacterium(33024)	genus	Valeric acid(7991, CHEBI:17418)	correlatively	1
human	Phascolarctobacterium succinatutens(626940)	species	Propionate(104745, CHEBI:17272)	causally	1
human	Phocaeicola vulgatus(821)	species	Equol(91469, CHEBI:34741)	causally	1
human	Porphyromonas gingivalis(837)	species	Gamma-Aminobutyric Acid(119, CHEBI:16865)	correlatively	1
human	Prevotella(838)	genus	2-Methylbutyrate(22253297, CHEBI:48946)	causally	1
human	Prevotella(838)	genus	Doconexent(445580, CHEBI:28125)	correlatively	1
human	Prevotella(838)	genus	Hexanoate(4398339, CHEBI:17120)	causally	1
human	Prevotella(838)	genus	Isobutyric acid(6590, CHEBI:16135)	causally	1
human	Prevotella(838)	genus	Isovalerate(3587356, CHEBI:48942)	causally	1
human	Prevotella(838)	genus	l-Isoleucine(6306, CHEBI:17191)	causally	1
human	Prevotella nigrescens(28133)	species	Asparagine(6267, CHEBI:17196)	correlatively	1
human	Prevotellaceae(171552)	family	Succinate(160419, CHEBI:30031)	causally	1
human	Proteus(583)	genus	Acetate(175, CHEBI:30089)	correlatively	1
human	Proteus(583)	genus	Propionate(104745, CHEBI:17272)	correlatively	1
human	Pseudobutyrivibrio(46205)	species	Butyrate(104775, CHEBI:17968)	causally	1
human	Pseudomonadota(1224)	phylum	Benzoate(242, CHEBI:16150)	correlatively	1
human	Pseudomonas(286)	genus	5-(3,4-Dihydroxyphenyl)pentanoic acid(49831816, CHEBI:137503)	correlatively	1
human	Pseudomonas(286)	genus	5-(3-hydroxyphenyl)pentanoic Acid(10559720, CHEBI:137517)	correlatively	1
human	Pseudomonas fragi(296)	species	4-Pyridoxic acid(6723, CHEBI:17405)	causally	1
human	Pyramidobacter(638847)	genus	5-(3,4-Dihydroxyphenyl)pentanoic acid(49831816, CHEBI:137503)	correlatively	1
human	Pyramidobacter(638847)	genus	5-(3-hydroxyphenyl)pentanoic Acid(10559720, CHEBI:137517)	correlatively	1
human	Roseburia(841)	genus	5-(3,4-Dihydroxyphenyl)pentanoic acid(49831816, CHEBI:137503)	correlatively	1
human	Roseburia(841)	genus	5-(3-hydroxyphenyl)pentanoic Acid(10559720, CHEBI:137517)	correlatively	1
human	Roseburia(841)	genus	Butyrate(104775, CHEBI:17968)	causally	1
human	Roseburia hominis(301301)	species	Trimethylamine oxide(1145, CHEBI:15724)	correlatively	1
human	Roseburia intestinalis(166486)	species	Acetate(175, CHEBI:30089)	correlatively	1
human	Roseburia intestinalis(166486)	species	Butyrate(104775, CHEBI:17968)	causally	1
human	Roseburia inulinivorans(360807)	species	1-Propanol(1031, CHEBI:28831)	causally	1
human	Roseburia inulinivorans(360807)	species	Butyrate(104775, CHEBI:17968)	causally	1
human	Roseburia inulinivorans(360807)	species	Propionate(104745, CHEBI:17272)	causally	1
human	Roseburia sp. A2-181	species	Butyrate(104775, CHEBI:17968)	causally	1
human	Roseburia sp. A2-183(180589)	species	Butyrate(104775, CHEBI:17968)	causally	1
human	Ruminococcus(1263)	genus	5-(3,4-Dihydroxyphenyl)pentanoic acid(49831816, CHEBI:137503)	correlatively	1
human	Ruminococcus(1263)	genus	5-(3-hydroxyphenyl)pentanoic Acid(10559720, CHEBI:137517)	correlatively	1
human	Ruminococcus(1263)	genus	Alanine(5950, CHEBI:16977)	correlatively	1
human	Ruminococcus(1263)	genus	Deoxycholic Acid(222528, CHEBI:28834)	correlatively	1
human	Ruminococcus(1263)	genus	Glycerophospholipids	causally	1
human	Ruminococcus(1263)	genus	Glycine(750, CHEBI:15428)	correlatively	1
human	Ruminococcus(1263)	genus	l-Isoleucine(6306, CHEBI:17191)	correlatively	1
human	Ruminococcus(1263)	genus	Leucine(6106, CHEBI:15603)	correlatively	1
human	Ruminococcus(1263)	genus	Proline(145742, CHEBI:17203)	correlatively	1
human	Ruminococcus(1263)	genus	Serine(5951, CHEBI:17115)	correlatively	1
human	Ruminococcus(1263)	genus	Ursodiol(31401, CHEBI:9907)	correlatively	1
human	Ruminococcus bromii(40518)	species	4-Pyridoxic acid(6723, CHEBI:17405)	causally	1
human	Ruminococcus bromii(40518)	species	DL-Tartaric acid(875, CHEBI:15674)	correlatively	1
human	Ruminococcus bromii(40518)	species	Glycerin(753, CHEBI:17754)	causally	1
human	Ruminococcus bromii(40518)	species	Propionate(104745, CHEBI:17272)	causally	1
human	Ruminococcus champanellensis(1161942)	species	Acetate(175, CHEBI:30089)	causally	1
human	Ruminococcus champanellensis(1161942)	species	Succinate(160419, CHEBI:30031)	causally	1
human	Saccharomyces(4930)	genus	Capric Acid(2969, CHEBI:30813)	correlatively	1
human	Saccharomyces cerevisiae(4932)	species	Ethanol(702, CHEBI:16236)	causally	1
human	Saccharomycetales sp.(1891166)	species	Acetate(175, CHEBI:30089)	correlatively	1
human	Saccharomycetales sp.(1891166)	species	Butyrate(104775, CHEBI:17968)	correlatively	1
human	Shigella(620)	genus	Indoxyl sulfate(10258, CHEBI:43355)	causally	1
human	Shigella(620)	genus	Trimethylamine oxide(1145, CHEBI:15724)	causally	1
human	Slackia equolifaciens(498718)	species	(2S)-1-(3-hydroxyphenyl)-3-(2,4,6-trihydroxyphenyl)propan-2-ol	causally	1
human	Slackia equolifaciens(498718)	species	3,4-Dihydroxy-trans-stilbene(10176710)	causally	1
human	Slackia equolifaciens(498718)	species	Dihydroresveratrol(185914, CHEBI:4582)	causally	1
human	Slackia equolifaciens(498718)	species	Equol(91469, CHEBI:34741)	causally	1
human	Slackia equolifaciens(498718)	species	Lunularin(181511, CHEBI:6568)	causally	1
human	Slackia faecicanis sp.	species	Equol(91469, CHEBI:34741)	causally	1
human	Slackia isoflavoniconvertens(572010)	species	(2R)-1-(3,4-dihydroxyphenyl)-3-(2,4,6-trihydroxyphenyl)-propan-2-ol	causally	1
human	Slackia isoflavoniconvertens(572010)	species	(2S)-1-(3-hydroxyphenyl)-3-(2,4,6-trihydroxyphenyl)propan-2-ol	causally	1
human	Slackia isoflavoniconvertens(572010)	species	5-OH-Equol	causally;causally;causally	3
human	Slackia isoflavoniconvertens(572010)	species	Equol(91469, CHEBI:34741)	causally;causally	2
human	Slackia sp. NATTS(647703)	species	Equol(91469, CHEBI:34741)	causally;causally	2
human	Streptococcus(1301)	genus	L-Leucic acid(83697, CHEBI:44510)	correlatively	1
human	Streptococcus australis(113107)	species	Acetate(175, CHEBI:30089)	correlatively	1
human	Streptococcus intermedius(1338)	species	Equol(91469, CHEBI:34741)	causally	1
human	Streptococcus mutans(1309)	species	5-hydroxy-1H-imidazole-4-carboxamide(124343, CHEBI:88290)	causally	1
human	Streptococcus salivarius(1304)	species	Butyrate(104775, CHEBI:17968)	causally	1
human	Streptococcus sp. MRG-ICA-B(1705604)	species	Baohuoside I(5488822, CHEBI:82619)	causally	1
human	Streptococcus vestibularis(1343)	species	Butyrate(104775, CHEBI:17968)	causally	1
human	Subdoligranulum(292632)	genus	5-(3,4-Dihydroxyphenyl)pentanoic acid(49831816, CHEBI:137503)	correlatively	1
human	Subdoligranulum(292632)	genus	5-(3-hydroxyphenyl)pentanoic Acid(10559720, CHEBI:137517)	correlatively	1
human	Subdoligranulum sp.(2053618)	species	(R)-3-(4-Hydroxyphenyl)lactate(9548632, CHEBI:10980)	causally	1
human	Subdoligranulum sp.(2053618)	species	Ethyl phenyllactate, (-)-(9877619)	causally	1
human	Succinatimonas hippei(626938)	species	Acetate(175, CHEBI:30089)	causally	1
human	Succinatimonas hippei(626938)	species	Succinate(160419, CHEBI:30031)	causally	1
human	Succinivibrio dextrinosolvens(83771)	species	Acetate(175, CHEBI:30089)	causally	1
human	Succinivibrio dextrinosolvens(83771)	species	Formate(283, CHEBI:15740)	causally	1
human	Succinivibrio dextrinosolvens(83771)	species	Lactate(91435, CHEBI:24996)	causally	1
human	Succinivibrio dextrinosolvens(83771)	species	Succinate(160419, CHEBI:30031)	causally	1
human	Sutterella(40544)	genus	4-Methylpentanoic acid(12587, CHEBI:74903)	correlatively	1
human	Sutterella(40544)	genus	Amylotriose(439586, CHEBI:140999)	correlatively	1
human	Sutterella(40544)	genus	Caproic Acid(8892, CHEBI:30776)	correlatively	1
human	Sutterella(40544)	genus	Isobutyric acid(6590, CHEBI:16135)	correlatively	1
human	Sutterella(40544)	genus	Isovaleric acid(10430, CHEBI:28484)	correlatively	1
human	Sutterella(40544)	genus	Propionate(104745, CHEBI:17272)	correlatively	1
human	Sutterella(40544)	genus	Valeric acid(7991, CHEBI:17418)	correlatively	1
human	Synergistes sp.(2774297)	species	Aspartic Acid(5960, CHEBI:17053)	correlatively	1
human	Synergistes sp.(2774297)	species	Tyrosine(6057, CHEBI:17895)	correlatively	1
human	Thomasclavelia ramosa(1547)	species	N,O-Bis-(trimethylsilyl)phenylalanine(522502, CHEBI:174218)	correlatively	1
human	Turicibacter(191303)	genus	Dihydrocaffeic acid(348154, CHEBI:48400)	correlatively	1
human	Turicibacter(191303)	genus	DL-Tartaric acid(875, CHEBI:15674)	correlatively	1
human	unclassified Eggerthella(2648737)	no rank	Trimethylamine oxide(1145, CHEBI:15724)	correlatively	1
human	unclassified Parabacteroides(2649774)	no rank	Butyrate(104775, CHEBI:17968)	correlatively	1
human	uncultured Ruminiclostridium sp.(1757166)	species	Creatine(586, CHEBI:16919)	correlatively	1
human	uncultured Ruminiclostridium sp.(1757166)	species	Urea(1176, CHEBI:16199)	correlatively	1
human	Veillonella(29465)	genus	Propionate(104745, CHEBI:17272)	causally	1
human	Veillonella ratti(103892)	species	Propionate(104745, CHEBI:17272)	causally	1
human	Veillonella sp.(1926307)	species	Equol(91469, CHEBI:34741)	causally	1
human	Veillonella sp.(1926307)	species	Hydrogen Sulfide(402, CHEBI:16136)	causally	1
human	Veillonella sp. 32	species	Leucocyanidin(71629, CHEBI:15758)	causally	1
human	Veillonellaceae(31977)	family	Succinate(160419, CHEBI:30031)	causally	1
human	Weissella confusa(1583)	species	Ethanol(702, CHEBI:16236)	causally	1
human	Weissella paramesenteroides(1249)	species	beta-D-fructofuranose(439709, CHEBI:28645)	causally	1
human	Wickerhamiella(45787)	genus	Chenodiol(10133, CHEBI:16755)	correlatively	1
human	Wickerhamiella(45787)	genus	Glycochenodeoxycholic acid(12544, CHEBI:36274)	correlatively	1
human	Wickerhamiella(45787)	genus	Glycocholic acid(10140, CHEBI:17687)	correlatively	1
human	Wickerhamiella(45787)	genus	Glycoursodeoxycholic acid(12310288, CHEBI:89929)	correlatively	1
human	Wickerhamiella(45787)	genus	Taurocholic acid(6675, CHEBI:28865)	correlatively	1
human	Wickerhamiella(45787)	genus	Taurodeoxycholic acid(2733768, CHEBI:9410)	correlatively	1
human	Wickerhamiella(45787)	genus	Taurolithocholic acid(439763, CHEBI:36259)	correlatively	1
human	[Clostridium] nexile 1	species	Trimethylamine oxide(1145, CHEBI:15724)	correlatively	1
human	[Clostridium] scindens(29347)	species	Acetate(175, CHEBI:30089)	causally	1
human	[Clostridium] scindens(29347)	species	Deoxycholic Acid(222528, CHEBI:28834)	causally;causally	2
human	[Clostridium] scindens(29347)	species	Enterodiol(115089, CHEBI:81556)	causally	1
human	[Clostridium] scindens(29347)	species	Ethanol(702, CHEBI:16236)	causally	1
human	[Clostridium] scindens(29347)	species	Formate(283, CHEBI:15740)	causally	1
human	[Clostridium] scindens(29347)	species	Hydrogen(783, CHEBI:33251)	causally	1
human	[Clostridium] scindens(29347)	species	Lithocholic acid(9903, CHEBI:16325)	causally;causally	2
human	[Clostridium] symbiosum 1	species	L-homoserine(12647, CHEBI:15699)	correlatively	1
human	[Clostridium] symbiosum 1	species	Valine(6287, CHEBI:16414)	correlatively	1
human	[Eubacterium] siraeum 1	species	Creatine(586, CHEBI:16919)	correlatively	1
human	[Eubacterium] siraeum 1	species	Ethanol(702, CHEBI:16236)	correlatively	1
human	[Eubacterium] siraeum 1	species	Urea(1176, CHEBI:16199)	correlatively	1
human	[Ruminococcus] torques(33039)	species	l-Isoleucine(6306, CHEBI:17191)	correlatively	1
human	[Ruminococcus] torques(33039)	species	Leucine(6106, CHEBI:15603)	correlatively	1
human	[Ruminococcus] torques(33039)	species	Valine(6287, CHEBI:16414)	correlatively	1
